# Supplementary material for: Facile Synthesis of Dual-Network Polymer Hydrogels with Anti-Freezing, Highly Conductive, and Self-Healing Properties
Source: Materials (Basel). 2024 Mar 10;17(6):1275. doi: 10.3390/ma17061275 (PMC10972050; doi:10.3390/ma17061275)
Supplement: Supplementary file 1 [file materials-17-01275-s001.zip]

Archive with 1 entries (1 files):
- materials-2887346-supplementary.pdf
